# Supplementary material for: External Validation and Retraining of DeepBleed: The First Open-Source 3D Deep Learning Network for the Segmentation of Spontaneous Intracerebral and Intraventricular Hemorrhage
Source: J Clin Med. 2023 Jun 12;12(12):4005. doi: 10.3390/jcm12124005 (PMC10299035; doi:10.3390/jcm12124005)
Supplement: Supplementary file 1 [file jcm-12-04005-s001.zip]

Archive with 1 entries (1 files):
- jcm-2417250-supplementary.pdf
